# Supplementary material for: Study on the Extrapolability of Current Tumorgenicity Test With Mice by Comparing the Syngeneic or Allogeneic Mouse Transplantation Model
Source: Stem Cells Transl Med. 2024 Jun 10;13(6):572–81. doi: 10.1093/stcltm/szae019 (PMC11165165; doi:10.1093/stcltm/szae019)
Supplement: szae019_suppl_Supplementary_Material [file szae019_suppl_supplementary_material.zip]

Archive with 3 entries (2 files):
- Suppl_Figs/
- Suppl_Figs/Extrapolation of Tumorigenicity test_Supplementary data_R1.pdf
- Suppl_Figs/Suppl_Figure_captions.docx
